# Supplementary material for: PM2.5-Related Neonatal Infections: A Global Burden Study from 1990 to 2019
Source: Int J Environ Res Public Health. 2022 Apr 28;19(9):5399. doi: 10.3390/ijerph19095399 (PMC9105282; doi:10.3390/ijerph19095399)
Supplement: Supplementary file 1 [file ijerph-19-05399-s001.zip]

Archive with 1 entries (1 files):
- ijerph-1626770-supplementary.pdf
